# Supplementary material for: Brain Magnetic Resonance Imaging Phenome-Wide Association Study With Metal Transporter Gene SLC39A8
Source: Front Genet. 2021 Mar 15;12:647946. doi: 10.3389/fgene.2021.647946 (PMC8005600; doi:10.3389/fgene.2021.647946)
Supplement: Supplementary file 2 [file Data_Sheet_1.xls]

## Sheet: SLC39A8 Individual
MRI type	Brain region	Hemisphere
T1 FAST	Putamen	Left
Pos	Freq	Nuc Sub	Beta	SE	P-Value inf	P-Value (non-inf)	Mutation Type	AA sub	Homo ref	Het Car	Homo Var
102267955	4.8e-05	A>G	1.78294	0.978307	0.068	0.067	missense_variant	Ile322Thr	10414	1	0
102263184	4.8e-05	T>C	1.54401	0.978298	0.11	0.13	missense_variant	Met415Val	10414	1	0
102305054	4.8e-05	C>A	1.19935	0.978298	0.22	0.21	missense_variant	Gly204Cys	10414	1	0
102305024	4.8e-05	T>C	-1.11522	0.978326	0.25	0.23	missense_variant	Arg214Gly	10414	1	0
102267648	4.8e-05	C>T	1.11601	0.978388	0.25	0.27	missense_variant	Gly359Arg	10414	1	0
102267906	4.8e-05	T>C	0.89755	0.978291	0.36	0.36	missense_variant	Ile338Met	10414	1	0
102267968	9.6e-05	C>T	0.557529	0.69176	0.42	0.48	missense_variant	Asp318Asn	10413	2	0
102267667	4.8e-05	A>C	0.638601	0.978301	0.51	0.48	missense_variant	Phe352Leu	10414	1	0
102344550	9.6e-05	C>T	-0.430194	0.691892	0.53	0.49	missense_variant	Gly38Asp	10413	2	0
102304994	4.8e-05	C>CAT	0.396897	0.978307	0.68	0.73	frameshift_variant	Gly224MetfsTer32	10414	1	0
102307464	4.8e-05	GAA>G	0.17142	0.978292	0.86	0.88	frameshift_variant	Ser175LysfsTer14	10414	1	0
102263142	4.8e-05	C>A	0.063886	0.978326	0.95	0.98	missense_variant	Asp429Tyr	10414	1	0
T1 FAST	Putamen	Right
Pos	Freq	Nuc Sub	Beta	SE	P-Value inf	P-Value (non-inf)	Mutation Type	AA sub	Homo ref	Het Car	Homo Var
102267955	4.8e-05	A>G	1.81089	0.971349	0.062	0.063	missense_variant	Ile322Thr	10414	1	0
102267667	4.8e-05	A>C	1.49195	0.971343	0.12	0.11	missense_variant	Phe352Leu	10414	1	0
102267968	9.6e-05	C>T	1.03308	0.68684	0.13	0.15	missense_variant	Asp318Asn	10413	2	0
102263184	4.8e-05	T>C	1.29247	0.971341	0.18	0.2	missense_variant	Met415Val	10414	1	0
102305054	4.8e-05	C>A	1.27485	0.97134	0.19	0.17	missense_variant	Gly204Cys	10414	1	0
102305024	4.8e-05	T>C	-1.27794	0.971368	0.19	0.16	missense_variant	Arg214Gly	10414	1	0
102267906	4.8e-05	T>C	1.10192	0.971333	0.26	0.25	missense_variant	Ile338Met	10414	1	0
102267648	4.8e-05	C>T	1.04997	0.97143	0.28	0.29	missense_variant	Gly359Arg	10414	1	0
102263142	4.8e-05	C>A	0.72055	0.971368	0.46	0.48	missense_variant	Asp429Tyr	10414	1	0
102304994	4.8e-05	C>CAT	0.489637	0.971349	0.61	0.66	frameshift_variant	Gly224MetfsTer32	10414	1	0
102344550	9.6e-05	C>T	-0.113729	0.686971	0.87	0.84	missense_variant	Gly38Asp	10413	2	0
102307464	4.8e-05	GAA>G	0.036013	0.971334	0.97	0.96	frameshift_variant	Ser175LysfsTer14	10414	1	0
swMRI	Pallidum	Left
Pos	Freq	Nuc Sub	Beta	SE	P-Value inf	P-Value (non-inf)	Mutation Type	AA sub	Homo ref	Het Car	Homo Var
102304994	5.2e-05	C>CAT	-1.12211	0.971571	0.25	0.19	frameshift_variant	Gly224MetfsTer32	9564	1	0
102267906	5.2e-05	T>C	-1.08703	0.971551	0.26	0.23	missense_variant	Ile338Met	9564	1	0
102344550	0.000105	C>T	-0.763375	0.687138	0.27	0.2	missense_variant	Gly38Asp	9563	2	0
102267955	5.2e-05	A>G	-0.767492	0.971571	0.43	0.44	missense_variant	Ile322Thr	9564	1	0
102263184	5.2e-05	T>C	-0.722131	0.971561	0.46	0.4	missense_variant	Met415Val	9564	1	0
102307464	5.2e-05	GAA>G	-0.572624	0.971553	0.56	0.6	frameshift_variant	Ser175LysfsTer14	9564	1	0
102267968	0.000105	C>T	-0.18544	0.686995	0.79	0.71	missense_variant	Asp318Asn	9563	2	0
102305054	5.2e-05	C>A	0.181271	0.971561	0.85	0.98	missense_variant	Gly204Cys	9564	1	0
102267667	5.2e-05	A>C	0.122027	0.971563	0.9	0.91	missense_variant	Phe352Leu	9564	1	0
102263142	5.2e-05	C>A	-0.06866	0.97159	0.94	0.93	missense_variant	Asp429Tyr	9564	1	0
102267648	5.2e-05	C>T	-0.073967	0.971659	0.94	0.76	missense_variant	Gly359Arg	9564	1	0
swMRI	Pallidum	Right
Pos	Freq	Nuc Sub	Beta	SE	P-Value inf	P-Value (non-inf)	Mutation Type	AA sub	Homo ref	Het Car	Homo Var
102344550	0.000105	C>T	-0.870949	0.703401	0.22	0.18	missense_variant	Gly38Asp	9563	2	0
102267667	5.2e-05	A>C	1.04585	0.994558	0.29	0.27	missense_variant	Phe352Leu	9564	1	0
102304994	5.2e-05	C>CAT	-0.849349	0.994566	0.39	0.32	frameshift_variant	Gly224MetfsTer32	9564	1	0
102267648	5.2e-05	C>T	-0.740246	0.994656	0.46	0.35	missense_variant	Gly359Arg	9564	1	0
102267906	5.2e-05	T>C	-0.573655	0.994546	0.56	0.55	missense_variant	Ile338Met	9564	1	0
102267955	5.2e-05	A>G	-0.492243	0.994566	0.62	0.69	missense_variant	Ile322Thr	9564	1	0
102305054	5.2e-05	C>A	0.258686	0.994556	0.79	0.92	missense_variant	Gly204Cys	9564	1	0
102263142	5.2e-05	C>A	-0.264101	0.994586	0.79	0.76	missense_variant	Asp429Tyr	9564	1	0
102307464	5.2e-05	GAA>G	-0.153599	0.994547	0.88	0.92	frameshift_variant	Ser175LysfsTer14	9564	1	0
102267968	0.000105	C>T	0.040006	0.703255	0.95	0.87	missense_variant	Asp318Asn	9563	2	0
102263184	5.2e-05	T>C	-0.028616	0.994556	0.98	0.97	missense_variant	Met415Val	9564	1	0
T1 FAST	Cerebellum IX	Left
Pos	Freq	Nuc Sub	Beta	SE	P-Value inf	P-Value (non-inf)	Mutation Type	AA sub	Homo ref	Het Car	Homo Var
102267968	9.6e-05	C>T	1.53805	0.69345	0.027	0.028	missense_variant	Asp318Asn	10413	2	0
102263142	4.8e-05	C>A	2.07059	0.980717	0.035	0.034	missense_variant	Asp429Tyr	10414	1	0
102267955	4.8e-05	A>G	1.66068	0.980698	0.09	0.085	missense_variant	Ile322Thr	10414	1	0
102305024	4.8e-05	T>C	-1.06409	0.980717	0.28	0.31	missense_variant	Arg214Gly	10414	1	0
102304994	4.8e-05	C>CAT	0.720134	0.980698	0.46	0.41	frameshift_variant	Gly224MetfsTer32	10414	1	0
102305054	4.8e-05	C>A	-0.357563	0.980689	0.72	0.71	missense_variant	Gly204Cys	10414	1	0
102267648	4.8e-05	C>T	0.35274	0.980779	0.72	0.71	missense_variant	Gly359Arg	10414	1	0
102263184	4.8e-05	T>C	-0.338153	0.980689	0.73	0.73	missense_variant	Met415Val	10414	1	0
102267906	4.8e-05	T>C	-0.283137	0.980681	0.77	0.81	missense_variant	Ile338Met	10414	1	0
102307464	4.8e-05	GAA>G	0.241604	0.980683	0.81	0.78	frameshift_variant	Ser175LysfsTer14	10414	1	0
102267667	4.8e-05	A>G	0.115762	0.980691	0.91	0.89	missense_variant	Phe352Leu	10414	1	0
102344550	9.6e-05	C>T	-0.013263	0.693582	0.98	1	missense_variant	Gly38Asp	10413	2	0
T1 FAST	Cerebellum IX	Right
Pos	Freq	Nuc Sub	Beta	SE	P-Value inf	P-Value (non-inf)	Mutation Type	AA sub	Homo ref	Het Car	Homo Var
102267968	9.6e-05	C>T	1.47761	0.693427	0.033	0.034	missense_variant	Asp318Asn	10413	2	0
102267955	4.8e-05	A>G	2.08323	0.980665	0.034	0.033	missense_variant	Ile322Thr	10414	1	0
102263142	4.8e-05	C>A	1.34026	0.980684	0.17	0.17	missense_variant	Asp429Tyr	10414	1	0
102304994	4.8e-05	C>CAT	1.29692	0.980665	0.19	0.17	frameshift_variant	Gly224MetfsTer32	10414	1	0
102263184	4.8e-05	T>C	1.136	0.980657	0.25	0.25	missense_variant	Met415Val	10414	1	0
102305024	4.8e-05	T>C	-0.822632	0.980684	0.4	0.42	missense_variant	Arg214Gly	10414	1	0
102267906	4.8e-05	T>C	-0.392728	0.980649	0.69	0.71	missense_variant	Ile338Met	10414	1	0
102344550	9.6e-05	C>T	-0.246933	0.693559	0.72	0.73	missense_variant	Gly38Asp	10413	2	0
102307464	4.8e-05	GAA>G	0.257033	0.98065	0.79	0.79	frameshift_variant	Ser175LysfsTer14	10414	1	0
102305054	4.8e-05	C>A	0.247044	0.980656	0.8	0.81	missense_variant	Gly204Cys	10414	1	0
102267648	4.8e-05	C>T	-0.156055	0.980747	0.87	0.9	missense_variant	Gly359Arg	10414	1	0
102267667	4.8e-05	A>C	-0.024147	0.980659	0.98	0.97	missense_variant	Phe352Leu	10414	1	0
T1 FAST	Cerebellum X	Left
Pos	Freq	Nuc Sub	Beta	SE	P-Value inf	P-Value (non-inf)	Mutation Type	AA sub	Homo ref	Het Car	Homo Var
102307464	4.8e-05	GAA>G	2.54575	0.911025	0.0052	0.0052	frameshift_variant	Ser175LysfsTer14	10414	1	0
102267906	4.8e-05	T>C	1.91719	0.911024	0.035	0.035	missense_variant	Ile338Met	10414	1	0
102263184	4.8e-05	T>C	1.31302	0.911031	0.15	0.15	missense_variant	Met415Val	10414	1	0
102267648	4.8e-05	C>T	-0.948075	0.911115	0.3	0.3	missense_variant	Gly359Arg	10414	1	0
102267968	9.6e-05	C>T	-0.55164	0.644195	0.39	0.39	missense_variant	Asp318Asn	10413	2	0
102305024	4.8e-05	T>C	0.788655	0.911056	0.39	0.39	missense_variant	Arg214Gly	10414	1	0
102344550	9.6e-05	C>T	0.354031	0.644317	0.58	0.58	missense_variant	Gly38Asp	10413	2	0
102305054	4.8e-05	C>A	0.419765	0.911031	0.64	0.64	missense_variant	Gly204Cys	10414	1	0
102267667	4.8e-05	A>C	0.40659	0.911033	0.66	0.66	missense_variant	Phe352Leu	10414	1	0
102263142	4.8e-05	C>A	-0.227852	0.911056	0.8	0.8	missense_variant	Asp429Tyr	10414	1	0
102304994	4.8e-05	C>CAT	-0.201931	0.911039	0.82	0.82	frameshift_variant	Gly224MetfsTer32	10414	1	0
102267955	4.8e-05	A>G	0.074664	0.911039	0.93	0.93	missense_variant	Ile322Thr	10414	1	0
T1 FAST	Cerebellum X	Right
Pos	Freq	Nuc Sub	Beta	SE	P-Value inf	P-Value (non-inf)	Mutation Type	AA sub	Homo ref	Het Car	Homo Var
102267906	4.8e-05	T>C	2.09019	0.912039	0.022	0.024	missense_variant	Ile338Met	10414	1	0
102267955	4.8e-05	A>G	-2.01767	0.912055	0.027	0.026	missense_variant	Ile322Thr	10414	1	0
102307464	4.8e-05	GAA>G	1.95629	0.912041	0.032	0.032	frameshift_variant	Ser175LysfsTer14	10414	1	0
102305024	4.8e-05	T>C	1.32819	0.912072	0.15	0.14	missense_variant	Arg214Gly	10414	1	0
102267968	9.6e-05	C>T	-0.573249	0.644913	0.37	0.38	missense_variant	Asp318Asn	10413	2	0
102304994	4.8e-05	C>CAT	-0.771011	0.912055	0.4	0.41	frameshift_variant	Gly224MetfsTer32	10414	1	0
102263142	4.8e-05	C>A	-0.615491	0.912072	0.5	0.51	missense_variant	Asp429Tyr	10414	1	0
102267667	4.8e-05	A>C	0.52858	0.912049	0.56	0.55	missense_variant	Phe352Leu	10414	1	0
102344550	9.6e-05	C>T	0.311319	0.645036	0.63	0.61	missense_variant	Gly38Asp	10413	2	0
102267648	4.8e-05	C>T	-0.30776	0.91213	0.74	0.72	missense_variant	Gly359Arg	10414	1	0
102305054	4.8e-05	C>A	0.192052	0.912046	0.83	0.84	missense_variant	Gly204Cys	10414	1	0
102263184	4.8e-05	T>C	0.01868	0.912047	0.98	0.98	missense_variant	Met415Val	10414	1	0
dMRI TBSS ICVF	Cerebral Peduncle	Left
Pos	Freq	Nuc Sub	Beta	SE	P-Value inf	P-Value (non-inf)	Mutation Type	AA sub	Homo ref	Het Car	Homo Var
102307464	5.4e-05	GAA>G	1.18025	0.995413	0.24	0.23	frameshift_variant	Ser175LysfsTer14	9285	1	0
102304994	5.4e-05	C>CAT	0.876241	0.995432	0.38	0.39	frameshift_variant	Gly224MetfsTer32	9285	1	0
102267648	5.4e-05	C>T	0.723956	0.995526	0.47	0.45	missense_variant	Gly359Arg	9285	1	0
102263184	5.4e-05	T>C	0.699754	0.995422	0.48	0.51	missense_variant	Met415Val	9285	1	0
102305054	5.4e-05	C>A	-0.469735	0.995422	0.64	0.67	missense_variant	Gly204Cys	9285	1	0
102344550	0.000108	C>T	0.327167	0.704019	0.64	0.59	missense_variant	Gly38Asp	9284	2	0
102263142	5.4e-05	C>A	0.287733	0.995453	0.77	0.77	missense_variant	Asp429Tyr	9285	1	0
102267667	5.4e-05	A>C	-0.233626	0.995424	0.81	0.82	missense_variant	Phe352Leu	9285	1	0
102267968	5.4e-05	C>T	-0.183416	0.995507	0.85	0.82	missense_variant	Asp318Asn	9285	1	0
102267906	5.4e-05	T>C	0.018933	0.995412	0.98	0.98	missense_variant	Ile338Met	9285	1	0
dMRI TBSS ICVF	Cerebral Peduncle	Right
Pos	Freq	Nuc Sub	Beta	SE	P-Value inf	P-Value (non-inf)	Mutation Type	AA sub	Homo ref	Het Car	Homo Var
102263184	5.4e-05	T>C	1.26405	0.978204	0.2	0.2	missense_variant	Met415Val	9285	1	0
102307464	5.4e-05	GAA>C	1.10584	0.978195	0.26	0.29	frameshift_variant	Ser175LysfsTer14	9285	1	0
102267906	5.4e-05	T>C	-0.835557	0.978194	0.39	0.41	missense_variant	Ile338Met	9285	1	0
102344550	0.000108	C<T	0.432715	0.691841	0.53	0.53	missense_variant	Gly38Asp	9284	2	0
102267648	5.4e-05	C<T	0.571166	0.978306	0.56	0.54	missense_variant	Gly359Arg	9285	1	0
102267667	5.4e-05	A>C	0.538487	0.978206	0.58	0.55	missense_variant	Phe352Leu	9285	1	0
102304994	5.4e-05	C<CAT	0.427894	0.978214	0.66	0.67	frameshift_variant	Gly224MetfsTer32	9285	1	0
102305054	5.4e-05	C>A	-0.296108	0.978203	0.76	0.8	missense_variant	Gly204Cys	9285	1	0
102267968	5.4e-05	C>T	0.247385	0.978287	0.8	0.8	missense_variant	Asp318Asn	9285	1	0
102263142	5.4e-05	C>A	-0.016282	0.978234	0.99	0.95	missense_variant	Asp429Tyr	9285	1	0
dMRI TBSS OD	Cerebral Peduncle	Left
Pos	Freq	Nuc Sub	Beta	SE	P-Value inf	P-Value (non-inf)	Mutation Type	AA sub	Homo ref	Het Car	Homo Var
102307464	5.4e-05	GAA>G	1.98693	0.964887	0.039	0.039	frameshift_variant	Ser175LysfsTer14	9285	1	0
102305054	5.4e-05	C>G	-1.48108	0.964895	0.12	0.12	missense_variant	Gly204Cys	9285	1	0
102304994	5.4e-05	C>CAT	1.41103	0.964905	0.14	0.14	frameshift_variant	Gly224MetfsTer32	9285	1	0
102263184	5.4e-05	T>C	1.27578	0.964895	0.19	0.19	missense_variant	Met415Val	9285	1	0
102263142	5.4e-05	C>A	-1.11178	0.964925	0.25	0.25	missense_variant	Asp429Tyr	9285	1	0
102267667	5.4e-05	A>C	-0.710139	0.964897	0.46	0.46	missense_variant	Phe352Leu	9285	1	0
102267968	5.4e-05	C>T	-0.526348	0.964977	0.59	0.59	missense_variant	Asp318Asn	9285	1	0
102267648	5.4e-05	C>T	0.402836	0.964996	0.68	0.68	missense_variant	Gly359Arg	9285	1	0
102344550	0.000108	C>T	0.25825	0.682428	0.71	0.7	missense_variant	Gly38Asp	9284	2	0
102267906	5.4e-05	T>C	-0.23421	0.964885	0.81	0.81	missense_variant	Ile338Met	9285	1	0
dMRI TBSS OD	Cerebral Peduncle	Right
Pos	Freq	Nuc Sub	Beta	SE	P-Value inf	P-Value (non-inf)	Mutation Type	AA sub	Homo ref	Het Car	Homo Var
102263184	5.4e-05	T>C	2.11841	0.969502	0.029	0.029	missense_variant	Met415Val	9285	1	0
102307464	5.4e-05	GAA>G	1.52488	0.969493	0.12	0.12	frameshift_variant	Ser175LysfsTer14	9285	1	0
102305054	5.4e-05	C>A	-1.04222	0.969502	0.28	0.28	missense_variant	Gly204Cys	9285	1	0
102263142	5.4e-05	C>A	-0.910912	0.969532	0.35	0.35	missense_variant	Asp429Tyr	9285	1	0
102304994	5.4e-05	C>CAT	0.738931	0.969512	0.45	0.45	frameshift_variant	Gly224MetfsTer32	9285	1	0
102267906	5.4e-05	T>C	-0.694258	0.969492	0.47	0.47	missense_variant	Ile338Met	9285	1	0
102344550	0.000108	C>T	-0.38371	0.685686	0.58	0.58	missense_variant	Gly38Asp	9284	2	0
102267667	5.4e-05	A>C	0.18766	0.969504	0.85	0.85	missense_variant	Phe352Leu	9285	1	0
102267968	5.4e-05	C>T	0.15696	0.969584	0.87	0.87	missense_variant	Asp318Asn	9285	1	0
102267648	5.4e-05	C>T	0.163819	0.969603	0.87	0.87	missense_variant	Gly359Arg	9285	1	0
swMRI	Caudate	Left
Pos	Freq	Nuc Sub	Beta	SE	P-Value inf	P-Value (non-inf)	Mutation Type	AA sub	Homo ref	Het Car	Homo Var
102304994	5.2e-05	C>CAT	-1.82675	0.970188	0.06	0.055	frameshift_variant	Gly224MetfsTer32	9564	1	0
102307464	5.2e-05	GAA>G	-1.37528	0.97017	0.16	0.16	frameshift_variant	Ser175LysfsTer14	9564	1	0
102305054	5.2e-05	C>A	0.807232	0.970178	0.41	0.4	missense_variant	Gly204Cys	9564	1	0
102344550	0.000105	C>T	-0.543385	0.68616	0.43	0.42	missense_variant	Gly38Asp	9563	2	0
102267906	5.2e-05	T>C	-0.419815	0.970169	0.67	0.67	missense_variant	Ile338Met	9564	1	0
102267968	0.000105	C>T	0.252543	0.686017	0.71	0.76	missense_variant	Asp318Asn	9563	2	0
102267955	5.2e-05	A>G	-0.343162	0.970188	0.72	0.79	missense_variant	Ile322Thr	9564	1	0
102267648	5.2e-05	C>T	0.286885	0.970276	0.77	0.75	missense_variant	Gly359Arg	9564	1	0
102267667	5.2e-05	A>C	-0.28629	0.97018	0.77	0.85	missense_variant	Phe352Leu	9564	1	0
102263142	5.2e-05	C>A	0.17806	0.970208	0.85	0.86	missense_variant	Asp429Tyr	9564	1	0
102263184	5.2e-05	T>C	-0.067515	0.970178	0.94	0.87	missense_variant	Met415Val	9564	1	0
swMRI	Caudate	Right
Pos	Freq	Nuc Sub	Beta	SE	P-Value inf	P-Value (non-inf)	Mutation Type	AA sub	Homo ref	Het Car	Homo Var
102304994	5.2e-05	C>CAT	-1.89242	0.981204	0.054	0.043	frameshift_variant	Gly224MetfsTer32	9564	1	0
102305054	5.2e-05	C>A	1.75484	0.981194	0.074	0.078	missense_variant	Gly204Cys	9564	1	0
102307464	5.2e-05	GAA>G	-0.729417	0.981186	0.46	0.41	frameshift_variant	Ser175LysfsTer14	9564	1	0
102263184	5.2e-05	T>C	-0.71562	0.981194	0.47	0.42	missense_variant	Met415Val	9564	1	0
102267968	0.000105	C>T	0.500121	0.693807	0.47	0.51	missense_variant	Asp318Asn	9563	2	0
102263142	5.2e-05	C>A	0.581707	0.981224	0.55	0.53	missense_variant	Asp429Tyr	9564	1	0
102267648	5.2e-05	C>T	-0.552556	0.981293	0.57	0.52	missense_variant	Gly359Arg	9564	1	0
102267906	5.2e-05	T>C	-0.505261	0.981184	0.61	0.58	missense_variant	Ile338Met	9564	1	0
102267667	5.2e-05	A>C	-0.397935	0.981196	0.69	0.75	missense_variant	Phe352Leu	9564	1	0
102267955	5.2e-05	A>G	-0.334896	0.981204	0.73	0.76	missense_variant	Ile322Thr	9564	1	0
102344550	0.000105	C>T	0.190176	0.693951	0.78	0.78	missense_variant	Gly38Asp	9563	2	0
T1 FAST	Cerebellum VIIIa	Left
Pos	Freq	Nuc Sub	Beta	SE	P-Value inf	P-Value (non-inf)	Mutation Type	AA sub	Homo ref	Het Car	Homo Var
102263142	4.8e-05	C>A	2.09465	0.973843	0.031	0.03	missense_variant	Asp429Tyr	10414	1	0
102304994	4.8e-05	C>CAT	1.40457	0.973825	0.15	0.15	frameshift_variant	Gly224MetfsTer32	10414	1	0
102267667	4.8e-05	A>C	1.21657	0.973818	0.21	0.22	missense_variant	Phe352Leu	10414	1	0
102307464	4.8e-05	GAA>G	0.866876	0.973809	0.37	0.4	frameshift_variant	Ser175LysfsTer14	10414	1	0
102267968	9.6e-05	C>T	0.59861	0.68859	0.38	0.37	missense_variant	Asp318Asn	10413	2	0
102267955	4.8e-05	A>G	0.757483	0.973825	0.44	0.41	missense_variant	Ile322Thr	10414	1	0
102305024	4.8e-05	T>C	-0.738848	0.973843	0.45	0.46	missense_variant	Arg214Gly	10414	1	0
102263184	4.8e-05	T>C	0.700528	0.973816	0.47	0.5	missense_variant	Met415Val	10414	1	0
102267906	4.8e-05	T>C	0.40126	0.973808	0.68	0.69	missense_variant	Ile338Met	10414	1	0
102344550	9.6e-05	C>T	0.16846	0.688721	0.81	0.81	missense_variant	Gly38Asp	10413	2	0
102305054	4.8e-05	C>A	-0.184671	0.973816	0.85	0.84	missense_variant	Gly204Cys	10414	1	0
102267648	4.8e-05	C>T	0.11095	0.973905	0.91	0.91	missense_variant	Gly359Arg	10414	1	0
T1 FAST	Cerebellum VIIIa	Right
Pos	Freq	Nuc Sub	Beta	SE	P-Value inf	P-Value (non-inf)	Mutation Type	AA sub	Homo ref	Het Car	Homo Var
102263142	4.8e-05	C>A	1.89679	0.975074	0.052	0.052	missense_variant	Asp429Tyr	10414	1	0
102267906	4.8e-05	T>C	1.378	0.975039	0.16	0.16	missense_variant	Ile338Met	10414	1	0
102267968	9.6e-05	C>T	0.920673	0.68946	0.18	0.18	missense_variant	Asp318Asn	10413	2	0
102305024	4.8e-05	T>C	-0.614356	0.975074	0.53	0.54	missense_variant	Arg214Gly	10414	1	0
102344550	9.6e-05	C>T	0.37135	0.689592	0.59	0.6	missense_variant	Gly38Asp	10413	2	0
102263184	4.8e-05	T>C	0.485783	0.975046	0.62	0.63	missense_variant	Met415Val	10414	1	0
102267667	4.8e-05	A>C	0.462455	0.975048	0.64	0.63	missense_variant	Phe352Leu	10414	1	0
102304994	4.8e-05	C>CAT	0.360088	0.975055	0.71	0.7	frameshift_variant	Gly224MetfsTer32	10414	1	0
102305054	4.8e-05	C>A	0.346792	0.975046	0.72	0.72	missense_variant	Gly204Cys	10414	1	0
102267955	4.8e-05	A>G	0.341254	0.975055	0.73	0.72	missense_variant	Ile322Thr	10414	1	0
102307464	4.8e-05	GAA>G	0.32005	0.97504	0.74	0.75	frameshift_variant	Ser175LysfsTer14	10414	1	0
102267648	4.8e-05	C>T	0.199577	0.975136	0.84	0.83	missense_variant	Gly359Arg	10414	1	0
T1 FAST	Cerebellum VIIIb	Left
Pos	Freq	Nuc Sub	Beta	SE	P-Value inf	P-Value (non-inf)	Mutation Type	AA sub	Homo ref	Het Car	Homo Var
102267968	9.6e-05	C>T	1.48775	0.688397	0.031	0.028	missense_variant	Asp318Asn	10413	2	0
102267955	4.8e-05	A>G	1.56303	0.973551	0.11	0.094	missense_variant	Ile322Thr	10414	1	0
102263142	4.8e-05	C>A	1.31219	0.97357	0.18	0.18	missense_variant	Asp429Tyr	10414	1	0
102267667	4.8e-05	A>C	1.05981	0.973545	0.28	0.28	missense_variant	Phe352Leu	10414	1	0
102304994	4.8e-05	C>CAT	1.03125	0.973551	0.29	0.27	frameshift_variant	Gly224MetfsTer32	10414	1	0
102263184	4.8e-05	T>C	0.564107	0.973543	0.56	0.61	missense_variant	Met415Val	10414	1	0
102267648	4.8e-05	C>T	-0.482375	0.973632	0.62	0.63	missense_variant	Gly359Arg	10414	1	0
102307464	4.8e-05	GAA>G	0.377255	0.973536	0.7	0.72	frameshift_variant	Ser175LysfsTer14	10414	1	0
102267906	4.8e-05	T>C	0.381699	0.973535	0.7	0.68	missense_variant	Ile338Met	10414	1	0
102344550	9.6e-05	C>T	-0.259025	0.688528	0.71	0.73	missense_variant	Gly38Asp	10413	2	0
102305024	4.8e-05	T>C	-0.333352	0.97357	0.73	0.77	missense_variant	Arg214Gly	10414	1	0
102305054	4.8e-05	C>A	0.068066	0.973542	0.94	0.95	missense_variant	Gly204Cys	10414	1	0
T1 FAST	Cerebellum VIIIb	Right
Pos	Freq	Nuc Sub	Beta	SE	P-Value inf	P-Value (non-inf)	Mutation Type	AA sub	Homo ref	Het Car	Homo Var
102267968	9.6e-05	C>T	2.10203	0.688772	0.0023	0.0024	missense_variant	Asp318Asn	10413	2	0
102263184	4.8e-05	T>C	2.10984	0.974073	0.03	0.035	missense_variant	Met415Val	10414	1	0
102304994	4.8e-05	C>CAT	1.33227	0.974081	0.17	0.16	frameshift_variant	Gly224MetfsTer32	10414	1	0
102267955	4.8e-05	A>G	1.10574	0.974081	0.26	0.26	missense_variant	Ile322Thr	10414	1	0
102263142	4.8e-05	C>A	0.698719	0.9741	0.47	0.48	missense_variant	Asp429Tyr	10414	1	0
102305054	4.8e-05	C>A	0.60389	0.974072	0.54	0.56	missense_variant	Gly204Cys	10414	1	0
102267906	4.8e-05	T>C	0.545206	0.974065	0.58	0.55	missense_variant	Ile338Met	10414	1	0
102305024	4.8e-05	T>C	0.444204	0.9741	0.65	0.59	missense_variant	Arg214Gly	10414	1	0
102344550	9.6e-05	C>T	0.30052	0.688903	0.66	0.64	missense_variant	Gly38Asp	10413	2	0
102267648	4.8e-05	C>T	0.387361	0.974162	0.69	0.7	missense_variant	Gly359Arg	10414	1	0
102267667	4.8e-05	A>C	0.21763	0.974075	0.82	0.81	missense_variant	Phe352Leu	10414	1	0
102307464	4.8e-05	GAA>G	0.061307	0.974066	0.95	0.97	frameshift_variant	Ser175LysfsTer14	10414	1	0
dMRI TBSS ICVF	Ant Limb of Internal Capsule	Left
Pos	Freq	Nuc Sub	Beta	SE	P-Value inf	P-Value (non-inf)	Mutation Type	AA sub	Homo ref	Het Car	Homo Var
102304994	5.4e-05	C>CAT	1.2571	0.928528	0.18	0.16	frameshift_variant	Gly224MetfsTer32	9285	1	0
102267906	5.4e-05	T>C	-1.08727	0.928509	0.24	0.22	missense_variant	Ile338Met	9285	1	0
102305054	5.4e-05	C>A	-1.02376	0.928518	0.27	0.29	missense_variant	Gly204Cys	9285	1	0
102267648	5.4e-05	C>T	-0.983263	0.928615	0.29	0.27	missense_variant	Gly359Arg	9285	1	0
102267667	5.4e-05	A>C	0.770843	0.928521	0.41	0.37	missense_variant	Phe352Leu	9285	1	0
102263142	5.4e-05	C>A	0.580774	0.928548	0.53	0.44	missense_variant	Asp429Tyr	9285	1	0
102307464	5.4e-05	GAA>G	0.467424	0.92851	0.61	0.7	frameshift_variant	Ser175LysfsTer14	9285	1	0
102267968	5.4e-05	C>T	-0.272174	0.928597	0.77	0.73	missense_variant	Asp318Asn	9285	1	0
102263184	5.4e-05	T>C	-0.095455	0.928519	0.92	0.98	missense_variant	Met415Val	9285	1	0
102344550	0.000108	C>T	0.040159	0.656701	0.95	0.99	missense_variant	Gly38Asp	9284	2	0
dMRI TBSS ICVF	Ant Limb of Internal Capsule	Right
Pos	Freq	Nuc Sub	Beta	SE	P-Value inf	P-Value (non-inf)	Mutation Type	AA sub	Homo ref	Het Car	Homo Var
102267906	5.4e-05	T>C	-1.19486	0.922985	0.2	0.17	missense_variant	Ile338Met	9285	1	0
102304994	5.4e-05	C>CAT	1.04269	0.923003	0.26	0.26	frameshift_variant	Gly224MetfsTer32	9285	1	0
102305054	5.4e-05	C>A	-0.868244	0.922994	0.35	0.35	missense_variant	Gly204Cys	9285	1	0
102267648	5.4e-05	C>T	-0.86288	0.92309	0.35	0.34	missense_variant	Gly359Arg	9285	1	0
102267968	5.4e-05	C>T	-0.611392	0.923072	0.51	0.45	missense_variant	Asp318Asn	9285	1	0
102267667	5.4e-05	A>C	0.594145	0.922996	0.52	0.49	missense_variant	Phe352Leu	9285	1	0
102344550	0.000108	C>T	0.255245	0.652793	0.7	0.73	missense_variant	Gly38Asp	9284	2	0
102307464	5.4e-05	GAA>G	0.346728	0.922986	0.71	0.78	frameshift_variant	Ser175LysfsTer14	9285	1	0
102263142	5.4e-05	C>A	-0.333398	0.923023	0.72	0.77	missense_variant	Asp429Tyr	9285	1	0
102263184	5.4e-05	T>C	-0.324544	0.922994	0.73	0.76	missense_variant	Met415Val	9285	1	0
T1 FAST	Cerebellum VI	Left
Pos	Freq	Nuc Sub	Beta	SE	P-Value inf	P-Value (non-inf)	Mutation Type	AA sub	Homo ref	Het Car	Homo Var
102263184	4.8e-05	T>C	2.7037	0.939581	0.004	0.004	missense_variant	Met415Val	10414	1	0
102305024	4.8e-05	T>C	-2.31261	0.939607	0.014	0.014	missense_variant	Arg214Gly	10414	1	0
102344550	9.6e-05	C>T	-1.01202	0.664509	0.13	0.13	missense_variant	Gly38Asp	10413	2	0
102267667	4.8e-05	A>C	1.23661	0.939583	0.19	0.19	missense_variant	Phe352Leu	10414	1	0
102263142	4.8e-05	C>A	1.21693	0.939607	0.2	0.2	missense_variant	Asp429Tyr	10414	1	0
102307464	4.8e-05	GAA>G	1.21178	0.939575	0.2	0.2	frameshift_variant	Ser175LysfsTer14	10414	1	0
102304994	4.8e-05	C>CAT	1.0812	0.93959	0.25	0.25	frameshift_variant	Gly224MetfsTer32	10414	1	0
102267968	9.6e-05	C>T	0.57598	0.664382	0.39	0.39	missense_variant	Asp318Asn	10413	2	0
102267648	4.8e-05	C>T	-0.759756	0.939667	0.42	0.42	missense_variant	Gly359Arg	10414	1	0
102305054	4.8e-05	C>A	0.704198	0.939581	0.45	0.45	missense_variant	Gly204Cys	10414	1	0
102267906	4.8e-05	T>C	0.509675	0.939574	0.59	0.59	missense_variant	Ile338Met	10414	1	0
102267955	4.8e-05	A>G	-0.317189	0.93959	0.74	0.74	missense_variant	Ile322Thr	10414	1	0
Supplementary Dataset 1. Rare variants enriched in SLC39A8 (ZIP8) exome associated with multiple brain MRI phenotypes
Position, variant frequency (Freq), nucleotide substitution (Nuc sub), mutation type, amino acid substitution (AA sub), numbers of reference homozygotes (Homo ref),
heterozygous variant carriers (Het car), variant homozygotes (Homo var), beta, standard error (SE), and p-values were obtained from data analyzed by Cirulli et al.
(Cirulli et al., 2020).
Beta indicates variances associated with combined coding and loss-of-function variants in SLC39A8 exomes under a collapsing model.
BOLT-LMM p-values were obtained from infinitesimal (inf) and non-infinitesimal (non-inf) models during mixed model association testing as performed by Cirulli et al.
(Cirulli et al., 2020).
